# Supplementary material for: The first species of Aplastodiscus endemic to the Brazilian Cerrado (Anura, Hylidae)
Source: Zookeys. 2017 Jan 3;(642):115–30. doi: 10.3897/zookeys.642.10401 (PMC5240532; doi:10.3897/zookeys.642.10401)
Supplement: XML Treatment for Aplastodiscus lutzorum [file zookeys.642.10401-treatment1.xml]

<!DOCTYPE tp:taxon-treatment
  PUBLIC "-//TaxonX//DTD Taxonomic Treatment Publishing DTD v0 20100105//EN" "tax-treatment-NSO.dtd">
<tp:taxon-treatment xmlns:tp="http://www.plazi.org/taxpub"><tp:treatment-meta><kwd-group><label>Taxon classification</label><kwd><named-content content-type="kingdom">Animalia</named-content></kwd><kwd><named-content content-type="order">Anura</named-content></kwd><kwd><named-content content-type="family">Hylidae</named-content></kwd></kwd-group><mixed-citation publication-type="journal"><person-group><name><surname>Berneck</surname><given-names>Bianca V. M.</given-names></name><name><surname>Giaretta</surname><given-names>Ariovaldo A.</given-names></name><name><surname>Brandão</surname><given-names>Reuber A.</given-names></name><name><surname>Cruz</surname><given-names>Carlos A. G.</given-names></name><name><surname>Haddad</surname><given-names>Célio F. B.</given-names></name></person-group><article-title>The first species of <italic><tp:taxon-name><tp:taxon-name-part taxon-name-part-type="genus">Aplastodiscus</tp:taxon-name-part></tp:taxon-name></italic> endemic to the Brazilian Cerrado (<tp:taxon-name><tp:taxon-name-part taxon-name-part-type="order">Anura</tp:taxon-name-part></tp:taxon-name>, <tp:taxon-name><tp:taxon-name-part taxon-name-part-type="family">Hylidae</tp:taxon-name-part></tp:taxon-name>)</article-title><source>Zookeys</source><day>3</day><month>1</month><year>2017</year><volume>2017</volume><issue>642</issue><fpage>115</fpage><lpage>130</lpage><pub-id pub-id-type="doi">10.3897/zookeys.642.10401</pub-id></mixed-citation></tp:treatment-meta><tp:nomenclature><tp:taxon-name>
            <tp:taxon-name-part taxon-name-part-type="genus">Aplastodiscus</tp:taxon-name-part>
            <tp:taxon-name-part taxon-name-part-type="species">lutzorum</tp:taxon-name-part>
            <object-id xmlns:xlink="http://www.w3.org/1999/xlink" content-type="zoobank" xlink:type="simple">http://zoobank.org/C506C42B-20FF-41B6-9E5F-177E50C3415F</object-id>
          </tp:taxon-name><tp:taxon-status xmlns:xlink="http://www.w3.org/1999/xlink" xlink:type="simple">sp. n.</tp:taxon-status><xref ref-type="fig" rid="F1">Figs 1</xref><xref ref-type="fig" rid="F2">, 2</xref><tp:nomenclature-citation-list><tp:nomenclature-citation><tp:taxon-name>
                <tp:taxon-name-part taxon-name-part-type="genus">Aplastodiscus</tp:taxon-name-part> <tp:taxon-name-part taxon-name-part-type="species">perviridis</tp:taxon-name-part></tp:taxon-name><comment><xref ref-type="bibr" rid="B10">Garcia et al. (2001)</xref></comment></tp:nomenclature-citation><tp:nomenclature-citation><tp:taxon-name>
                <tp:taxon-name-part taxon-name-part-type="genus">Aplastodiscus</tp:taxon-name-part> <tp:taxon-name-part taxon-name-part-type="species">perviridis</tp:taxon-name-part></tp:taxon-name><comment><xref ref-type="bibr" rid="B1">Bastos et al. (2003)</xref></comment></tp:nomenclature-citation><tp:nomenclature-citation><tp:taxon-name>
                <tp:taxon-name-part taxon-name-part-type="genus">Aplastodiscus</tp:taxon-name-part> <tp:taxon-name-part taxon-name-part-type="species">perviridis</tp:taxon-name-part></tp:taxon-name><comment><xref ref-type="bibr" rid="B18">Morais et al. (2012)</xref></comment></tp:nomenclature-citation><tp:nomenclature-citation><tp:taxon-name>
                <tp:taxon-name-part taxon-name-part-type="genus">Aplastodiscus</tp:taxon-name-part> <tp:taxon-name-part taxon-name-part-type="species">perviridis</tp:taxon-name-part></tp:taxon-name><comment><xref ref-type="bibr" rid="B28">Valdujo et al. (2012)</xref></comment></tp:nomenclature-citation><tp:nomenclature-citation><tp:taxon-name>
                <tp:taxon-name-part taxon-name-part-type="genus">Aplastodiscus</tp:taxon-name-part>
              </tp:taxon-name><comment>sp. <xref ref-type="bibr" rid="B22">Santoro and Brandão (2014)</xref></comment></tp:nomenclature-citation><tp:nomenclature-citation><tp:taxon-name>
                <tp:taxon-name-part taxon-name-part-type="genus">Aplastodiscus</tp:taxon-name-part>
              </tp:taxon-name><comment>sp. 3 <xref ref-type="bibr" rid="B2">Berneck et al. (2016)</xref></comment></tp:nomenclature-citation></tp:nomenclature-citation-list></tp:nomenclature><tp:treatment-sec sec-type="Holotype" id="SECID0EZJAE"><title>Holotype.</title><p>(Figs <xref ref-type="fig" rid="F1">1</xref> and <xref ref-type="fig" rid="F2">2</xref>) <abbrev xmlns:xlink="http://www.w3.org/1999/xlink" content-type="collection" xlink:title="Coleção de Anuros da Universidade Federal de Uberlândia" id="ABBRID0EHKAE" xlink:type="simple">AAG-UFU</abbrev> 864. Adult male collected at Fazenda São Bento (<named-content xmlns:xlink="http://www.w3.org/1999/xlink" content-type="dwc:verbatimCoordinates" xlink:type="simple"><named-content content-type="geo-json" specific-use="{&#34;type&#34;:&#34;Point&#34;,&#34;coordinates&#34;:[-47.581944,-14.160833]}" id="NCID0EOKAE" xlink:type="simple">14°09'39"S, 47°34'55"W</named-content></named-content>; 1150 meters above sea level), Municipality of Alto Paraíso de Goiás, Goiás State, Brazil, on 12 December 2011, by A. A. Giaretta and K. G. Facure.</p><fig id="F1" position="float" orientation="portrait"><label>Figure 1.</label><caption><p>Holotype of <italic><tp:taxon-name><tp:taxon-name-part taxon-name-part-type="genus">Aplastodiscus</tp:taxon-name-part> <tp:taxon-name-part taxon-name-part-type="species">lutzorum</tp:taxon-name-part></tp:taxon-name></italic> sp. n. (<abbrev xmlns:xlink="http://www.w3.org/1999/xlink" content-type="collection" xlink:title="Coleção de Anuros da Universidade Federal de Uberlândia" id="ABBRID0EFLAE" xlink:type="simple">AAG-UFU</abbrev> 864). <bold>A</bold> Lateral view of head <bold>B</bold> dorsal view of head <bold>C</bold> plantar view <bold>D</bold> palmar view. Scale bar 12 mm.</p></caption><graphic xmlns:xlink="http://www.w3.org/1999/xlink" xlink:href="zookeys-642-115-g001.jpg" position="float" orientation="portrait" xlink:type="simple" id="oo_116810.jpg"/></fig><fig id="F2" position="float" orientation="portrait"><label>Figure 2.</label><caption><p>Dorsal and ventral views of the Holotype of <italic><tp:taxon-name><tp:taxon-name-part taxon-name-part-type="genus">Aplastodiscus</tp:taxon-name-part> <tp:taxon-name-part taxon-name-part-type="species">lutzorum</tp:taxon-name-part></tp:taxon-name></italic> sp. n. (<abbrev xmlns:xlink="http://www.w3.org/1999/xlink" content-type="collection" xlink:title="Coleção de Anuros da Universidade Federal de Uberlândia" id="ABBRID0EIMAE" xlink:type="simple">AAG-UFU</abbrev> 864).</p></caption><graphic xmlns:xlink="http://www.w3.org/1999/xlink" xlink:href="zookeys-642-115-g002.jpg" position="float" orientation="portrait" xlink:type="simple" id="oo_116811.jpg"/></fig></tp:treatment-sec><tp:treatment-sec sec-type="Paratypes" id="SECID0ERMAE"><title>Paratypes.</title><p>
            <abbrev xmlns:xlink="http://www.w3.org/1999/xlink" content-type="collection" xlink:title="Célio F. B. Haddad collection" id="ABBRID0EWMAE" xlink:type="simple">CFBH</abbrev> 22777–80, four adult males collected at Fazenda Água Limpa, Brasília, Distrito Federal (<named-content xmlns:xlink="http://www.w3.org/1999/xlink" content-type="dwc:verbatimCoordinates" xlink:type="simple"><named-content content-type="geo-json" specific-use="{&#34;type&#34;:&#34;Point&#34;,&#34;coordinates&#34;:[-47.938286,-15.948736]}" id="NCID0E4MAE" xlink:type="simple">15°56'55.45"S; 47°56'17.83"W</named-content></named-content>) on 18 February 2009. <abbrev xmlns:xlink="http://www.w3.org/1999/xlink" content-type="collection" xlink:title="Coleção de Anuros da Universidade Federal de Uberlândia" id="ABBRID0ECNAE" xlink:type="simple">AAG-UFU</abbrev> 863, 865-867 and <abbrev xmlns:xlink="http://www.w3.org/1999/xlink" content-type="collection" xlink:title="Coleção de Anuros da Universidade Federal de Uberlândia" id="ABBRID0EGNAE" xlink:type="simple">AAG-UFU</abbrev> 1639 collected on December 2012, <abbrev xmlns:xlink="http://www.w3.org/1999/xlink" content-type="collection" xlink:title="Coleção de Anuros da Universidade Federal de Uberlândia" id="ABBRID0EKNAE" xlink:type="simple">AAG-UFU</abbrev> 3343 on 29 November 2013, <abbrev xmlns:xlink="http://www.w3.org/1999/xlink" content-type="collection" xlink:title="Coleção de Anuros da Universidade Federal de Uberlândia" id="ABBRID0EONAE" xlink:type="simple">AAG-UFU</abbrev> 3350–51, 5073–76, 5091, <abbrev xmlns:xlink="http://www.w3.org/1999/xlink" content-type="collection" xlink:title="Coleção de Anuros da Universidade Federal de Uberlândia" id="ABBRID0ESNAE" xlink:type="simple">AAG-UFU</abbrev> 0867, adult female, all collected with the holotype. <abbrev xmlns:xlink="http://www.w3.org/1999/xlink" content-type="collection" xlink:title="Coleção Herpetológica da Universidade de Brasília" id="ABBRID0EWNAE" xlink:type="simple">CHUNB</abbrev> 17015–17016 adult males collected on 31 December 1995 at Alexânia, Goiás (<named-content xmlns:xlink="http://www.w3.org/1999/xlink" content-type="dwc:verbatimCoordinates" xlink:type="simple"><named-content content-type="geo-json" specific-use="{&#34;type&#34;:&#34;Point&#34;,&#34;coordinates&#34;:[-48.522389,-16.095000]}" id="NCID0E4NAE" xlink:type="simple">16°5'42.00"S; 48°31'20.60"W</named-content></named-content>), <abbrev xmlns:xlink="http://www.w3.org/1999/xlink" content-type="collection" xlink:title="Coleção Herpetológica da Universidade de Brasília" id="ABBRID0ECOAE" xlink:type="simple">CHUNB</abbrev> 17018, adult male collected on 12 December 1985 at Alexânia, Goiás, and <abbrev xmlns:xlink="http://www.w3.org/1999/xlink" content-type="collection" xlink:title="Coleção Herpetológica da Universidade de Brasília" id="ABBRID0EGOAE" xlink:type="simple">CHUNB</abbrev> 74504–74508 adult males from Fazenda Água Limpa, Brasília, Distrito Federal, collected on March 2013. All localities are in Brazil.</p></tp:treatment-sec><tp:treatment-sec sec-type="Referred specimens" id="SECID0EKOAE"><title>Referred specimens.</title><p>All males. <abbrev xmlns:xlink="http://www.w3.org/1999/xlink" content-type="institution" xlink:title="Museu de Ciências Naturais da Pontifícia Universidade Católica de Minas Gerais" id="ABBRID0EQOAE" xlink:type="simple">MCN-AM</abbrev> 8809–12 and 8767–72 from AHE Queimado, Unaí, Minas Gerais (<named-content xmlns:xlink="http://www.w3.org/1999/xlink" content-type="dwc:verbatimCoordinates" xlink:type="simple"><named-content content-type="geo-json" specific-use="{&#34;type&#34;:&#34;Point&#34;,&#34;coordinates&#34;:[-46.880258,-16.348753]}" id="NCID0EXOAE" xlink:type="simple">16°20'55.51"S; 46°52'48.93"W</named-content></named-content>), collected on February–March 2007.</p><!--PageBreak--><!--PageBreak--></tp:treatment-sec><tp:treatment-sec sec-type="diagnosis" id="SECID0E5OAE"><title>Diagnosis.</title><p>
            <italic><tp:taxon-name><tp:taxon-name-part taxon-name-part-type="genus">Aplastodiscus</tp:taxon-name-part> <tp:taxon-name-part taxon-name-part-type="species">lutzorum</tp:taxon-name-part></tp:taxon-name></italic> sp. n. belongs to the <italic><tp:taxon-name><tp:taxon-name-part taxon-name-part-type="genus">Aplastodiscus</tp:taxon-name-part> <tp:taxon-name-part taxon-name-part-type="species">perviridis</tp:taxon-name-part></tp:taxon-name></italic> Group and thus bears bicolored irises, lacks webbing between toes I and II, has reduced webbing among the remaining toes, and lacks peri-cloacal ornamentation. The new species is diagnosed by its small <abbrev xmlns:xlink="http://www.w3.org/1999/xlink" xlink:title="snout-vent length" id="ABBRID0EYPAE" xlink:type="simple">SVL</abbrev> for the <italic><tp:taxon-name><tp:taxon-name-part taxon-name-part-type="genus">Aplastodiscus</tp:taxon-name-part> <tp:taxon-name-part taxon-name-part-type="species">perviridis</tp:taxon-name-part></tp:taxon-name></italic> Group (30–36 mm) and by the advertisement call 2.5 times longer.</p></tp:treatment-sec><tp:treatment-sec sec-type="description" id="SECID0EFQAE"><title>Description of holotype.</title><p>Adult male: head 20% wider than long; snout rounded in profile, nearly rounded in dorsal view; <italic>canthus rostralis</italic> curved; loreal region concave; nostrils ovoid; internarial region grooved. Supratympanic fold distinct, from posterior corner of orbit to insertion of forearm; tympanum distinct, almost circular; tympanum diameter 48.5% of eye diameter. Upper eyelid smooth as the dorsum. Thoracic fold just discernible. External vocal sac single, subgular, and expanded. Fingers long, slender, no lateral fringe, bearing discret round terminal discs; relative lengths of fingers I, II, IV, III; similar sized discs on fingers II, III and IV, larger than disc of Finger I. Diameter of disc of Finger III equals to diameter of Toe IV, about 42% eye diameter. Subarticular tubercles well defined, rounded; supernumerary tubercles poorly defined on palm, rounded; inner metacarpal tubercle large, rounded, about four times the size of subarticular tubercles; other metacarpal tubercle barely defined; spine of prepollex absent; no nuptial pads; ulnar crest barely defined. Hand webbing formulae: I-II 2--3- III 2<sup>+</sup>-2 IV. Tarsal texture smooth; tarsal fold discrete, extending to the entire length of tarsus; heel smooth; inner metatarsal tubercles large, elongate, three times the size of foot subarticular tubercles; outer metatarsal tubercle absent; subarticular tubercles distinct, large, and rounded, diameter about 3/4 width of terminal disc on the same toe; supernumerary tubercles absent; toes long, slender, without lateral fringe; toes bearing rounded discs, smaller in diameter to those of fingers II-IV. Foot webbing formula: I 2<sup>+</sup> - 3- II 2<sup>+</sup> - 3<sup>1/2</sup> III 2<sup>+</sup> - 4- IV 3<sup>+</sup> - 2V. Supra cloacal fold absent. Skin on dorsum smooth; skin on throat, belly, ventral surface of <!--PageBreak-->thigh, and arm granular. Dorsal and dorsolateral surfaces almost entirely pale yellow with small dark spots or mottles on dorsal surfaces. Belly pale yellow. Measurements of the holotype (mm): <abbrev xmlns:xlink="http://www.w3.org/1999/xlink" xlink:title="snout-vent length" id="ABBRID0E2QAE" xlink:type="simple">SVL</abbrev> 34.6, <abbrev xmlns:xlink="http://www.w3.org/1999/xlink" xlink:title="head length" id="ABBRID0E5QAE" xlink:type="simple">HL</abbrev> 10.6, <abbrev xmlns:xlink="http://www.w3.org/1999/xlink" xlink:title="head width" id="ABBRID0EBRAE" xlink:type="simple">HW</abbrev> 11.4, <abbrev xmlns:xlink="http://www.w3.org/1999/xlink" xlink:title="eye diameter" id="ABBRID0EERAE" xlink:type="simple">ED</abbrev> 3.3, <abbrev xmlns:xlink="http://www.w3.org/1999/xlink" xlink:title="tympanum diameter" id="ABBRID0EHRAE" xlink:type="simple">TD</abbrev> 2.1, <abbrev xmlns:xlink="http://www.w3.org/1999/xlink" xlink:title="eye-nostril distance" id="ABBRID0EKRAE" xlink:type="simple">END</abbrev> 3.2, <abbrev xmlns:xlink="http://www.w3.org/1999/xlink" xlink:title="interocular distance" id="ABBRID0ENRAE" xlink:type="simple">IOD</abbrev> 5.3, <abbrev xmlns:xlink="http://www.w3.org/1999/xlink" xlink:title="thigh length" id="ABBRID0EQRAE" xlink:type="simple">THL</abbrev> 18.1, <abbrev xmlns:xlink="http://www.w3.org/1999/xlink" xlink:title="tibia length" id="ABBRID0ETRAE" xlink:type="simple">TBL</abbrev> 15.8, and <abbrev xmlns:xlink="http://www.w3.org/1999/xlink" xlink:title="foot length; including tarsus" id="ABBRID0EWRAE" xlink:type="simple">FL</abbrev> 18.4 (Table <xref ref-type="table" rid="T2">2</xref>).</p><table-wrap id="T2" position="float" orientation="portrait"><label>Table 2.</label><caption><p>Measurements (in millimeters) of the type-series of <italic><tp:taxon-name><tp:taxon-name-part taxon-name-part-type="genus">Aplastodiscus</tp:taxon-name-part> <tp:taxon-name-part taxon-name-part-type="species">lutzorum</tp:taxon-name-part></tp:taxon-name></italic> sp. n. Abbreviations are: <abbrev xmlns:xlink="http://www.w3.org/1999/xlink" id="ABBRID0ESSAE" xlink:type="simple">SVL<def><p> (snout-vent length)</p></def></abbrev>, <abbrev xmlns:xlink="http://www.w3.org/1999/xlink" id="ABBRID0E2SAE" xlink:type="simple">HL<def><p> (head length)</p></def></abbrev>, <abbrev xmlns:xlink="http://www.w3.org/1999/xlink" id="ABBRID0EETAE" xlink:type="simple">HW<def><p> (head width)</p></def></abbrev>, <abbrev xmlns:xlink="http://www.w3.org/1999/xlink" id="ABBRID0ENTAE" xlink:type="simple">ED<def><p> (eye diameter)</p></def></abbrev>, <abbrev xmlns:xlink="http://www.w3.org/1999/xlink" id="ABBRID0EWTAE" xlink:type="simple">TD<def><p> (tympanum diameter)</p></def></abbrev>, <abbrev xmlns:xlink="http://www.w3.org/1999/xlink" id="ABBRID0E6TAE" xlink:type="simple">END<def><p> (eye-nostril distance)</p></def></abbrev>, <abbrev xmlns:xlink="http://www.w3.org/1999/xlink" id="ABBRID0EIUAE" xlink:type="simple">IOD<def><p> (interocular distance)</p></def></abbrev>, <abbrev xmlns:xlink="http://www.w3.org/1999/xlink" id="ABBRID0ERUAE" xlink:type="simple">THL<def><p> (thigh length)</p></def></abbrev>, <abbrev xmlns:xlink="http://www.w3.org/1999/xlink" id="ABBRID0E1UAE" xlink:type="simple">TBL<def><p> (tibia length)</p></def></abbrev>, and <abbrev xmlns:xlink="http://www.w3.org/1999/xlink" id="ABBRID0EDVAE" xlink:type="simple">FL<def><p> (foot length)</p></def></abbrev>.</p></caption><table id="TID0ERWAG" rules="all"><tbody><tr><th rowspan="1" colspan="1">Measurement</th><th rowspan="1" colspan="1">Holotype</th><th rowspan="1" colspan="1">Female paratype</th><th rowspan="1" colspan="1">Males paratypes N = 25 (Mean)</th></tr><tr><td rowspan="1" colspan="1">
                    <abbrev xmlns:xlink="http://www.w3.org/1999/xlink" xlink:title="snout-vent length" id="ABBRID0EDWAE" xlink:type="simple">SVL</abbrev>
                  </td><td rowspan="1" colspan="1">34.6</td><td rowspan="1" colspan="1">33.7</td><td rowspan="1" colspan="1">30.7–36 (33.5)</td></tr><tr><td rowspan="1" colspan="1">
                    <abbrev xmlns:xlink="http://www.w3.org/1999/xlink" xlink:title="head length" id="ABBRID0EUWAE" xlink:type="simple">HL</abbrev>
                  </td><td rowspan="1" colspan="1">10.6</td><td rowspan="1" colspan="1">11.4</td><td rowspan="1" colspan="1">8.8–11.4 (10.5)</td></tr><tr><td rowspan="1" colspan="1">
                    <abbrev xmlns:xlink="http://www.w3.org/1999/xlink" xlink:title="head width" id="ABBRID0EFXAE" xlink:type="simple">HW</abbrev>
                  </td><td rowspan="1" colspan="1">11.4</td><td rowspan="1" colspan="1">11.1</td><td rowspan="1" colspan="1">10.5–12.4 (11.4)</td></tr><tr><td rowspan="1" colspan="1">
                    <abbrev xmlns:xlink="http://www.w3.org/1999/xlink" xlink:title="eye diameter" id="ABBRID0EWXAE" xlink:type="simple">ED</abbrev>
                  </td><td rowspan="1" colspan="1">3.3</td><td rowspan="1" colspan="1">3.4</td><td rowspan="1" colspan="1">3–3.7 (3.4)</td></tr><tr><td rowspan="1" colspan="1">
                    <abbrev xmlns:xlink="http://www.w3.org/1999/xlink" xlink:title="tympanum diameter" id="ABBRID0EHYAE" xlink:type="simple">TD</abbrev>
                  </td><td rowspan="1" colspan="1">2.1</td><td rowspan="1" colspan="1">2.4</td><td rowspan="1" colspan="1">1.5–2.4 (2)</td></tr><tr><td rowspan="1" colspan="1">
                    <abbrev xmlns:xlink="http://www.w3.org/1999/xlink" xlink:title="eye-nostril distance" id="ABBRID0EYYAE" xlink:type="simple">END</abbrev>
                  </td><td rowspan="1" colspan="1">3.2</td><td rowspan="1" colspan="1">3.1</td><td rowspan="1" colspan="1">1.6–3.3 (2.7)</td></tr><tr><td rowspan="1" colspan="1">
                    <abbrev xmlns:xlink="http://www.w3.org/1999/xlink" xlink:title="interocular distance" id="ABBRID0EJZAE" xlink:type="simple">IOD</abbrev>
                  </td><td rowspan="1" colspan="1">5.3</td><td rowspan="1" colspan="1">5.7</td><td rowspan="1" colspan="1">4.5–5.9 (5.4)</td></tr><tr><td rowspan="1" colspan="1">
                    <abbrev xmlns:xlink="http://www.w3.org/1999/xlink" xlink:title="thigh length" id="ABBRID0E1ZAE" xlink:type="simple">THL</abbrev>
                  </td><td rowspan="1" colspan="1">18.1</td><td rowspan="1" colspan="1">16.2</td><td rowspan="1" colspan="1">12–18.7 (17)</td></tr><tr><td rowspan="1" colspan="1">
                    <abbrev xmlns:xlink="http://www.w3.org/1999/xlink" xlink:title="tibia length" id="ABBRID0EL1AE" xlink:type="simple">TBL</abbrev>
                  </td><td rowspan="1" colspan="1">15.8</td><td rowspan="1" colspan="1">16.4</td><td rowspan="1" colspan="1">14.2–18.5 (16)</td></tr><tr><td rowspan="1" colspan="1">
                    <abbrev xmlns:xlink="http://www.w3.org/1999/xlink" xlink:title="foot length" id="ABBRID0E31AE" xlink:type="simple">FL</abbrev>
                  </td><td rowspan="1" colspan="1">18.3</td><td rowspan="1" colspan="1">18.8</td><td rowspan="1" colspan="1">14.9–19.6 (17)</td></tr></tbody></table></table-wrap><p>Color in life of the type-series: Dorsal head surface dark green, almost olive. Dorsal body surface and flanks yellowish green with small and scattered melanophores. The superior third of eye is golden, whereas the inferior 2/3 is red copper. Eye surrounded by a black ring. Vocal sac bluish green. In preservative, colors fade to pale beige and the dorsum shows several dark brown dots, making it darker than other parts of the body. The belly is uniformly pale yellow.</p></tp:treatment-sec><tp:treatment-sec sec-type="variation" id="SECID0EM2AE"><title>Variation in the type series.</title><p>The main variation in type series is the body size (Table <xref ref-type="table" rid="T2">2</xref>). Small brown chromatophores are along the dorsal skin; but the amount of these chromatophores is variable, ranging from sparse to dense.</p></tp:treatment-sec><tp:treatment-sec sec-type="Calls" id="SECID0EW2AE"><title>Calls.</title><p>Advertisement calls of <italic><tp:taxon-name><tp:taxon-name-part taxon-name-part-type="genus">Aplastodiscus</tp:taxon-name-part> <tp:taxon-name-part taxon-name-part-type="species">lutzorum</tp:taxon-name-part></tp:taxon-name></italic> sp. n. (Figure <xref ref-type="fig" rid="F3">3</xref> and <xref ref-type="fig" rid="F4">4</xref>, Table <xref ref-type="table" rid="T1">1</xref>) are long regularly-spaced single notes released at a mean rate of 39 calls/minute (SD = 8; n = 12 <!--PageBreak-->males). Calls resemble a whistle lasting around 0.26–0.40s. Most of the energy is between 1,494–1,732 Hz and 2,334–2,647 Hz, peaking between 1,884–2,156 Hz. Call exhibits an ascending frequency modulation, reaching its maximum between 49–70% of the call duration.</p><fig id="F3" position="float" orientation="portrait"><label>Figure 3.</label><caption><p>Above, audiospectrogram and oscillogram of three advertisement calls of the holotype of <italic><tp:taxon-name><tp:taxon-name-part taxon-name-part-type="genus">Aplastodiscus</tp:taxon-name-part> <tp:taxon-name-part taxon-name-part-type="species">lutzorum</tp:taxon-name-part></tp:taxon-name></italic> sp. n. (Chapada dos Veadeiros, 12 December 2011, air temperature 20 °C); the background calls are from another male calling in antiphony. Bellow, audiospectrogram and oscillogram of three advertisement call of <italic><tp:taxon-name><tp:taxon-name-part taxon-name-part-type="genus">Aplastodiscus</tp:taxon-name-part> <tp:taxon-name-part taxon-name-part-type="species">perviridis</tp:taxon-name-part></tp:taxon-name></italic> (Serra da Bocaina, 10, January 2012, air temperature 16 °C).</p></caption><graphic xmlns:xlink="http://www.w3.org/1999/xlink" xlink:href="zookeys-642-115-g003.jpg" position="float" orientation="portrait" xlink:type="simple" id="oo_116812.jpg"/></fig><fig id="F4" position="float" orientation="portrait"><label>Figure 4.</label><caption><p>A comparison between duration and frequency peak time of <italic><tp:taxon-name><tp:taxon-name-part taxon-name-part-type="genus">Aplastodiscus</tp:taxon-name-part> <tp:taxon-name-part taxon-name-part-type="species">lutzorum</tp:taxon-name-part></tp:taxon-name></italic> (N = 12 males) and <italic><tp:taxon-name><tp:taxon-name-part taxon-name-part-type="genus">Aplastodiscus</tp:taxon-name-part> <tp:taxon-name-part taxon-name-part-type="species">perviridis</tp:taxon-name-part></tp:taxon-name></italic> (N = 5 males). In both samples, calls are of topotypes.</p></caption><graphic xmlns:xlink="http://www.w3.org/1999/xlink" xlink:href="zookeys-642-115-g004.jpg" position="float" orientation="portrait" xlink:type="simple" id="oo_116813.jpg"/></fig><!--PageBreak--><p>
            <italic><tp:taxon-name><tp:taxon-name-part taxon-name-part-type="genus">Aplastodiscus</tp:taxon-name-part> <tp:taxon-name-part taxon-name-part-type="species">perviridis</tp:taxon-name-part></tp:taxon-name></italic>’ advertisement call (Figure <xref ref-type="fig" rid="F3">3</xref> and <xref ref-type="fig" rid="F4">4</xref>, Table <xref ref-type="table" rid="T1">1</xref>) is released in groups of 1–11 (mode = 5–7); within groups, call released at a rate of 140/min. Calls resemble a short whistle lasting around 0.12–0.15 s. Most of the energy is between 1,587–1,806 Hz and 2,419–2,750 Hz, peaking between 1,981–2,153 Hz. Call with an ascending frequency modulation, reaching its maximum between 23–38% of the call duration. The advertisement call of <italic><tp:taxon-name><tp:taxon-name-part taxon-name-part-type="genus">Aplastodiscus</tp:taxon-name-part> <tp:taxon-name-part taxon-name-part-type="species">cochranae</tp:taxon-name-part></tp:taxon-name></italic> is described by <xref ref-type="bibr" rid="B10">Garcia et al. (2001)</xref> as being barely indistinguishable from the call of <italic><tp:taxon-name><tp:taxon-name-part taxon-name-part-type="genus">Aplastodiscus</tp:taxon-name-part> <tp:taxon-name-part taxon-name-part-type="species">perviridis</tp:taxon-name-part></tp:taxon-name></italic>.</p></tp:treatment-sec><tp:treatment-sec sec-type="distribution" id="SECID0EIAAG"><title>Natural history and geographic distribution.</title><p>All specimens of <italic><tp:taxon-name><tp:taxon-name-part taxon-name-part-type="genus">Aplastodiscus</tp:taxon-name-part> <tp:taxon-name-part taxon-name-part-type="species">lutzorum</tp:taxon-name-part></tp:taxon-name></italic> sp. n. were collected along gallery forests with scattered buriti (<italic><tp:taxon-name><tp:taxon-name-part taxon-name-part-type="genus">Mauritia</tp:taxon-name-part> <tp:taxon-name-part taxon-name-part-type="species">flexuosa</tp:taxon-name-part></tp:taxon-name></italic>) palm trees within the Cerrado Biome (see also <xref ref-type="bibr" rid="B4">Brandão and Araujo 2002</xref>; <xref ref-type="bibr" rid="B18">Morais et al. 2012</xref>; <xref ref-type="bibr" rid="B22">Santoro and Brandão 2014</xref>) (Figure <xref ref-type="fig" rid="F5">5</xref>). A female bearing large oocytes seen by the transparency of the body walls was found in mid-December and calling males were found from December to March. Males call during the night in proximity of riverine forests (&lt; 2m), perched on leaves or branches from the water level to 5 m high (Figure <xref ref-type="fig" rid="F6">6</xref>). <italic><tp:taxon-name><tp:taxon-name-part taxon-name-part-type="genus">Aplastodiscus</tp:taxon-name-part> <tp:taxon-name-part taxon-name-part-type="species">perviridis</tp:taxon-name-part></tp:taxon-name></italic> males call during the night along swamps in open areas, perched on grass leaves or bushes bordering streamlets, from 0.5 m to 3 m high. Tadpoles are unknown. Sometimes, the species also uses places with wet and soft mud soil, covered by a layer of dense bush, in places where the forest was removed, but is under secondary growth. Sympatric frog species were <italic><tp:taxon-name><tp:taxon-name-part taxon-name-part-type="genus">Hypsiboas</tp:taxon-name-part> <tp:taxon-name-part taxon-name-part-type="species">ericae</tp:taxon-name-part></tp:taxon-name></italic> (Caramaschi and Cruz 2000) and <italic><tp:taxon-name><tp:taxon-name-part taxon-name-part-type="genus">Hypsiboas</tp:taxon-name-part> <tp:taxon-name-part taxon-name-part-type="species">albopunctatus</tp:taxon-name-part></tp:taxon-name></italic> (Spix, 1824). All localities where <italic><tp:taxon-name><tp:taxon-name-part taxon-name-part-type="genus">Aplastodiscus</tp:taxon-name-part> <tp:taxon-name-part taxon-name-part-type="species">lutzorum</tp:taxon-name-part></tp:taxon-name></italic> sp. n. was found are 1000 m above sea level or more.</p><fig id="F5" position="float" orientation="portrait"><label>Figure 5.</label><caption><p>Geographic distribution of <italic><tp:taxon-name><tp:taxon-name-part taxon-name-part-type="genus">Aplastodiscus</tp:taxon-name-part> <tp:taxon-name-part taxon-name-part-type="species">cochranae</tp:taxon-name-part></tp:taxon-name></italic> (pink triangles), <italic><tp:taxon-name><tp:taxon-name-part taxon-name-part-type="genus">Aplastodiscus</tp:taxon-name-part> <tp:taxon-name-part taxon-name-part-type="species">perviridis</tp:taxon-name-part></tp:taxon-name></italic> (green circle), and <italic><tp:taxon-name><tp:taxon-name-part taxon-name-part-type="genus">Aplastodiscus</tp:taxon-name-part> <tp:taxon-name-part taxon-name-part-type="species">lutzorum</tp:taxon-name-part></tp:taxon-name></italic> sp. n. (blue squares, blue star indicates its type-locality). Note that <italic><tp:taxon-name><tp:taxon-name-part taxon-name-part-type="genus">Aplastodiscus</tp:taxon-name-part> <tp:taxon-name-part taxon-name-part-type="species">lutzorum</tp:taxon-name-part></tp:taxon-name></italic> shows a disjunctive distribution regarding the other <italic><tp:taxon-name><tp:taxon-name-part taxon-name-part-type="genus">Aplastodiscus</tp:taxon-name-part></tp:taxon-name></italic> species, occurring deep within Cerrado Biome.</p></caption><graphic xmlns:xlink="http://www.w3.org/1999/xlink" xlink:href="zookeys-642-115-g005.jpg" position="float" orientation="portrait" xlink:type="simple" id="oo_116814.jpg"/></fig><fig id="F6" position="float" orientation="portrait"><label>Figure 6.</label><caption><p>
          <bold>A</bold> The habitat of <italic><tp:taxon-name><tp:taxon-name-part taxon-name-part-type="genus">Aplastodiscus</tp:taxon-name-part> <tp:taxon-name-part taxon-name-part-type="species">lutzorum</tp:taxon-name-part></tp:taxon-name></italic> sp. n.: flooded gallery forests <bold>B</bold> A male in calling activity at Fazenda Água Limpa, Brasília, Distrito Federal, Brazil.</p></caption><graphic xmlns:xlink="http://www.w3.org/1999/xlink" xlink:href="zookeys-642-115-g006.jpg" position="float" orientation="portrait" xlink:type="simple" id="oo_116815.jpg"/></fig></tp:treatment-sec><tp:treatment-sec sec-type="etymology" id="SECID0EVFAG"><title>Etymology.</title><p>The new species is named after the Brazilian scientists Adolfo and Bertha Lutz, who were pioneers in discovering and studying <italic><tp:taxon-name><tp:taxon-name-part taxon-name-part-type="genus">Aplastodiscus</tp:taxon-name-part></tp:taxon-name></italic> and some species of <italic><tp:taxon-name><tp:taxon-name-part taxon-name-part-type="genus">Hyla</tp:taxon-name-part></tp:taxon-name></italic> now included in the genus <italic><tp:taxon-name><tp:taxon-name-part taxon-name-part-type="genus">Aplastodiscus</tp:taxon-name-part></tp:taxon-name></italic>.</p><!--PageBreak--></tp:treatment-sec><tp:treatment-sec sec-type="comparisons" id="SECID0ERGAG"><title>Comparison with congeneric species.</title><p>
            <italic><tp:taxon-name><tp:taxon-name-part taxon-name-part-type="genus">Aplastodiscus</tp:taxon-name-part> <tp:taxon-name-part taxon-name-part-type="species">lutzorum</tp:taxon-name-part></tp:taxon-name></italic> sp. n. can be distinguished from the species of other groups of <italic><tp:taxon-name><tp:taxon-name-part taxon-name-part-type="genus">Aplastodiscus</tp:taxon-name-part></tp:taxon-name></italic> (<italic><tp:taxon-name><tp:taxon-name-part taxon-name-part-type="genus">Aplastodiscus</tp:taxon-name-part> <tp:taxon-name-part taxon-name-part-type="species">albosignatus</tp:taxon-name-part></tp:taxon-name></italic>, <italic><tp:taxon-name><tp:taxon-name-part taxon-name-part-type="genus">Aplastodiscus</tp:taxon-name-part> <tp:taxon-name-part taxon-name-part-type="species">albofrenatus</tp:taxon-name-part></tp:taxon-name></italic>, and <italic><tp:taxon-name><tp:taxon-name-part taxon-name-part-type="genus">Aplastodiscus</tp:taxon-name-part> <tp:taxon-name-part taxon-name-part-type="species">sibilatus</tp:taxon-name-part></tp:taxon-name></italic> groups) by the presence of bicolored irises, the lack of the webbing between toes I and II, the webbing among the remaining toes reduced, and the absence of peri-cloacal ornamentation. The new species is diagnosed from <italic><tp:taxon-name><tp:taxon-name-part taxon-name-part-type="genus">Aplastodiscus</tp:taxon-name-part> <tp:taxon-name-part taxon-name-part-type="species">perviridis</tp:taxon-name-part></tp:taxon-name></italic> and <italic><tp:taxon-name><tp:taxon-name-part taxon-name-part-type="genus">Aplastodiscus</tp:taxon-name-part> <tp:taxon-name-part taxon-name-part-type="species">cochranae</tp:taxon-name-part></tp:taxon-name></italic> by having smaller <abbrev xmlns:xlink="http://www.w3.org/1999/xlink" xlink:title="snout-vent length" id="ABBRID0E1IAG" xlink:type="simple">SVL</abbrev> (30–36 mm <abbrev xmlns:xlink="http://www.w3.org/1999/xlink" xlink:title="snout-vent length" id="ABBRID0E4IAG" xlink:type="simple">SVL</abbrev> in the new species, 38–44.7 mm in <italic><tp:taxon-name><tp:taxon-name-part taxon-name-part-type="genus">Aplastodiscus</tp:taxon-name-part> <tp:taxon-name-part taxon-name-part-type="species">perviridis</tp:taxon-name-part></tp:taxon-name></italic>, and 41–46.4 mm in <italic><tp:taxon-name><tp:taxon-name-part taxon-name-part-type="genus">Aplastodiscus</tp:taxon-name-part> <tp:taxon-name-part taxon-name-part-type="species">cochranae</tp:taxon-name-part></tp:taxon-name></italic>) and longer advertisement calls (0.38–0.42 in new species, 0.14–0.17 in <italic><tp:taxon-name><tp:taxon-name-part taxon-name-part-type="genus">Aplastodiscus</tp:taxon-name-part> <tp:taxon-name-part taxon-name-part-type="species">perviridis</tp:taxon-name-part></tp:taxon-name></italic> and 0.10–0.18 in <italic><tp:taxon-name><tp:taxon-name-part taxon-name-part-type="genus">Aplastodiscus</tp:taxon-name-part> <tp:taxon-name-part taxon-name-part-type="species">cochranae</tp:taxon-name-part></tp:taxon-name></italic>). From <italic><tp:taxon-name><tp:taxon-name-part taxon-name-part-type="genus">Aplastodiscus</tp:taxon-name-part> <tp:taxon-name-part taxon-name-part-type="species">cochranae</tp:taxon-name-part></tp:taxon-name></italic> it can be also distinguished by the green dorsal color in life (<italic><tp:taxon-name><tp:taxon-name-part taxon-name-part-type="genus">Aplastodiscus</tp:taxon-name-part> <tp:taxon-name-part taxon-name-part-type="species">cochranae</tp:taxon-name-part></tp:taxon-name></italic> is brown) and by the absence of a brown line on the loreal region and a white line in the cloacal region (both present in <italic><tp:taxon-name><tp:taxon-name-part taxon-name-part-type="genus">Aplastodiscus</tp:taxon-name-part> <tp:taxon-name-part taxon-name-part-type="species">cochranae</tp:taxon-name-part></tp:taxon-name></italic>). (Figures <xref ref-type="fig" rid="F1">1</xref>–<xref ref-type="fig" rid="F4">4</xref>; Tables <xref ref-type="table" rid="T1">1</xref> and <xref ref-type="table" rid="T2">2</xref>).</p></tp:treatment-sec><tp:treatment-sec sec-type="Phylogenetic relationships and genetic p-distances" id="SECID0EWLAG"><title>Phylogenetic relationships and genetic p-distances.</title><p>The two DNA fragments aligned and concatenated resulted in a matrix of 1,227pb. Our analysis recovered four most parsimonious trees with 808 steps each (Figure <xref ref-type="fig" rid="F7">7</xref>). The differences in topology among these trees are the position of <italic><tp:taxon-name><tp:taxon-name-part taxon-name-part-type="genus">Aplastodiscus</tp:taxon-name-part> <tp:taxon-name-part taxon-name-part-type="species">lutzorum</tp:taxon-name-part></tp:taxon-name></italic> sp. n. specimens from different locali<!--PageBreak-->ties. <italic><tp:taxon-name><tp:taxon-name-part taxon-name-part-type="genus">Aplastodiscus</tp:taxon-name-part> <tp:taxon-name-part taxon-name-part-type="species">lutzorum</tp:taxon-name-part></tp:taxon-name></italic> sp. n. were recovered as a monophyletic group with 100% Parsimony Jackknife Support (hereafter PJS) being the sister species of <italic><tp:taxon-name><tp:taxon-name-part taxon-name-part-type="genus">Aplastodiscus</tp:taxon-name-part> <tp:taxon-name-part taxon-name-part-type="species">perviridis</tp:taxon-name-part></tp:taxon-name></italic> plus <italic><tp:taxon-name><tp:taxon-name-part taxon-name-part-type="genus">Aplastodiscus</tp:taxon-name-part> <tp:taxon-name-part taxon-name-part-type="species">cochranae</tp:taxon-name-part></tp:taxon-name></italic>. The <italic><tp:taxon-name><tp:taxon-name-part taxon-name-part-type="genus">Aplastodiscus</tp:taxon-name-part> <tp:taxon-name-part taxon-name-part-type="species">perviridis</tp:taxon-name-part></tp:taxon-name></italic> plus <italic><tp:taxon-name><tp:taxon-name-part taxon-name-part-type="genus">Aplastodiscus</tp:taxon-name-part> <tp:taxon-name-part taxon-name-part-type="species">cochranae</tp:taxon-name-part></tp:taxon-name></italic> clade is low supported (54% PJS) and both species are supported by 99% of PJS each. The p-distances calculated for 16s of species in the <italic><tp:taxon-name><tp:taxon-name-part taxon-name-part-type="genus">Aplastodiscus</tp:taxon-name-part> <tp:taxon-name-part taxon-name-part-type="species">perviridis</tp:taxon-name-part></tp:taxon-name></italic> Group range from zero to 5.9% (for all distances see Table <xref ref-type="table" rid="T3">3</xref>). The internal distances among specimens of the new species range from zero to 0.93%. The p-distance in 16s between the new species and <italic><tp:taxon-name><tp:taxon-name-part taxon-name-part-type="genus">Aplastodiscus</tp:taxon-name-part> <tp:taxon-name-part taxon-name-part-type="species">perviridis</tp:taxon-name-part></tp:taxon-name></italic> is 4.4–5.8% and between the new species and <italic><tp:taxon-name><tp:taxon-name-part taxon-name-part-type="genus">Aplastodiscus</tp:taxon-name-part> <tp:taxon-name-part taxon-name-part-type="species">cochranae</tp:taxon-name-part></tp:taxon-name></italic> is 4.0–4.5%.</p><fig id="F7" position="float" orientation="portrait"><label>Figure 7.</label><caption><p>One of the four most parsimonious trees recovered. Asterisks indicate 100% Parsimony Jackknife absolute frequency; only values above 75% are shown. See Suppl. material <xref ref-type="supplementary-material" rid="S2">2</xref> for details and complete locality names.</p></caption><graphic xmlns:xlink="http://www.w3.org/1999/xlink" xlink:href="zookeys-642-115-g007.jpg" position="float" orientation="portrait" xlink:type="simple" id="oo_116816.jpg"/></fig><table-wrap id="T3" position="float" orientation="portrait"><label>Table 3.</label><caption><p>Uncorrected pairwise sequence distances (p-distances) of the Cytochrome c oxidase subunit 1 (above the diagonal) and 16s fragments (below the diagonal) for the species of the <italic><tp:taxon-name><tp:taxon-name-part taxon-name-part-type="genus">Aplastodiscus</tp:taxon-name-part> <tp:taxon-name-part taxon-name-part-type="species">perviridis</tp:taxon-name-part></tp:taxon-name></italic> species Group. See the Material and methods section for the primers that delimitate each fragment. Values are in percentage.</p></caption><table id="TID0EBCBG" rules="all"><tbody><tr><th rowspan="1" colspan="1"/><th rowspan="1" colspan="1"/><th rowspan="1" colspan="1">1</th><th rowspan="1" colspan="1">2</th><th rowspan="1" colspan="1">3</th><th rowspan="1" colspan="1">4</th><th rowspan="1" colspan="1">5</th><th rowspan="1" colspan="1">6</th><th rowspan="1" colspan="1">7</th><th rowspan="1" colspan="1">8</th><th rowspan="1" colspan="1">9</th><th rowspan="1" colspan="1">10</th><th rowspan="1" colspan="1">11</th><th rowspan="1" colspan="1">12</th></tr><tr><td rowspan="1" colspan="1">
              <bold>1</bold>
            </td><td rowspan="1" colspan="1">
              <italic><tp:taxon-name><tp:taxon-name-part taxon-name-part-type="genus">Aplastodiscus</tp:taxon-name-part> <tp:taxon-name-part taxon-name-part-type="species">cochranae</tp:taxon-name-part></tp:taxon-name></italic> CFBH3001 Rancho Queimado, SC</td><td rowspan="1" colspan="1">—</td><td rowspan="1" colspan="1">1.06</td><td rowspan="1" colspan="1">9.13</td><td rowspan="1" colspan="1">–</td><td rowspan="1" colspan="1">–</td><td rowspan="1" colspan="1">9.55</td><td rowspan="1" colspan="1">8.92</td><td rowspan="1" colspan="1">9.77</td><td rowspan="1" colspan="1">9.98</td><td rowspan="1" colspan="1">9.77</td><td rowspan="1" colspan="1">8.92</td><td rowspan="1" colspan="1">10.19</td></tr><tr><td rowspan="1" colspan="1">
              <bold>2</bold>
            </td><td rowspan="1" colspan="1">
              <italic><tp:taxon-name><tp:taxon-name-part taxon-name-part-type="genus">Aplastodiscus</tp:taxon-name-part> <tp:taxon-name-part taxon-name-part-type="species">cochranae</tp:taxon-name-part></tp:taxon-name></italic> CFBHT14968 Lauro Muller, SC</td><td rowspan="1" colspan="1">–</td><td rowspan="1" colspan="1">—</td><td rowspan="1" colspan="1">9.34</td><td rowspan="1" colspan="1">–</td><td rowspan="1" colspan="1">–</td><td rowspan="1" colspan="1">9.77</td><td rowspan="1" colspan="1">9.34</td><td rowspan="1" colspan="1">9.98</td><td rowspan="1" colspan="1">10.19</td><td rowspan="1" colspan="1">9.98</td><td rowspan="1" colspan="1">9.13</td><td rowspan="1" colspan="1">10.4</td></tr><tr><td rowspan="1" colspan="1">
              <bold>3</bold>
            </td><td rowspan="1" colspan="1">
              <italic><tp:taxon-name><tp:taxon-name-part taxon-name-part-type="genus">Aplastodiscus</tp:taxon-name-part> <tp:taxon-name-part taxon-name-part-type="species">lutzorum</tp:taxon-name-part></tp:taxon-name></italic> sp. n. CFBH22778 Brasília, DF</td><td rowspan="1" colspan="1">4.28</td><td rowspan="1" colspan="1">–</td><td rowspan="1" colspan="1">—</td><td rowspan="1" colspan="1">–</td><td rowspan="1" colspan="1">–</td><td rowspan="1" colspan="1">0.42</td><td rowspan="1" colspan="1">0.42</td><td rowspan="1" colspan="1">10.4</td><td rowspan="1" colspan="1">9.34</td><td rowspan="1" colspan="1">9.98</td><td rowspan="1" colspan="1">9.13</td><td rowspan="1" colspan="1">9.55</td></tr><tr><td rowspan="1" colspan="1">
              <bold>4</bold>
            </td><td rowspan="1" colspan="1">
              <italic><tp:taxon-name><tp:taxon-name-part taxon-name-part-type="genus">Aplastodiscus</tp:taxon-name-part> <tp:taxon-name-part taxon-name-part-type="species">lutzorum</tp:taxon-name-part></tp:taxon-name></italic> sp. n. AAG1316 Brasília, DF</td><td rowspan="1" colspan="1">4.28</td><td rowspan="1" colspan="1">–</td><td rowspan="1" colspan="1">0.56</td><td rowspan="1" colspan="1">—</td><td rowspan="1" colspan="1">–</td><td rowspan="1" colspan="1">–</td><td rowspan="1" colspan="1">–</td><td rowspan="1" colspan="1">–</td><td rowspan="1" colspan="1">–</td><td rowspan="1" colspan="1">–</td><td rowspan="1" colspan="1">–</td><td rowspan="1" colspan="1">–</td></tr><tr><td rowspan="1" colspan="1">
              <bold>5</bold>
            </td><td rowspan="1" colspan="1">
              <italic><tp:taxon-name><tp:taxon-name-part taxon-name-part-type="genus">Aplastodiscus</tp:taxon-name-part> <tp:taxon-name-part taxon-name-part-type="species">lutzorum</tp:taxon-name-part></tp:taxon-name></italic> sp. n. AAG1317 Brasília, DF</td><td rowspan="1" colspan="1">4.09</td><td rowspan="1" colspan="1">–</td><td rowspan="1" colspan="1">0.37</td><td rowspan="1" colspan="1">0.19</td><td rowspan="1" colspan="1">—</td><td rowspan="1" colspan="1">–</td><td rowspan="1" colspan="1">–</td><td rowspan="1" colspan="1">–</td><td rowspan="1" colspan="1">–</td><td rowspan="1" colspan="1">–</td><td rowspan="1" colspan="1">–</td><td rowspan="1" colspan="1">–</td></tr><tr><td rowspan="1" colspan="1">
              <bold>6</bold>
            </td><td rowspan="1" colspan="1">
              <italic><tp:taxon-name><tp:taxon-name-part taxon-name-part-type="genus">Aplastodiscus</tp:taxon-name-part> <tp:taxon-name-part taxon-name-part-type="species">lutzorum</tp:taxon-name-part></tp:taxon-name></italic> sp. n. AAG1333 Alto Paraíso, GO</td><td rowspan="1" colspan="1">4.09</td><td rowspan="1" colspan="1">–</td><td rowspan="1" colspan="1">0.37</td><td rowspan="1" colspan="1">0.19</td><td rowspan="1" colspan="1">0</td><td rowspan="1" colspan="1">—</td><td rowspan="1" colspan="1">0.85</td><td rowspan="1" colspan="1">10.19</td><td rowspan="1" colspan="1">9.13</td><td rowspan="1" colspan="1">9.77</td><td rowspan="1" colspan="1">8.92</td><td rowspan="1" colspan="1">9.55</td></tr><tr><td rowspan="1" colspan="1">
              <bold>7</bold>
            </td><td rowspan="1" colspan="1">
              <italic><tp:taxon-name><tp:taxon-name-part taxon-name-part-type="genus">Aplastodiscus</tp:taxon-name-part> <tp:taxon-name-part taxon-name-part-type="species">lutzorum</tp:taxon-name-part></tp:taxon-name></italic> sp. n. AAG741 Alto Paraíso, GO</td><td rowspan="1" colspan="1">4.46</td><td rowspan="1" colspan="1">–</td><td rowspan="1" colspan="1">0.93</td><td rowspan="1" colspan="1">0.19</td><td rowspan="1" colspan="1">0.56</td><td rowspan="1" colspan="1">0.56</td><td rowspan="1" colspan="1">—</td><td rowspan="1" colspan="1">10.4</td><td rowspan="1" colspan="1">9.34</td><td rowspan="1" colspan="1">9.98</td><td rowspan="1" colspan="1">9.13</td><td rowspan="1" colspan="1">9.55</td></tr><tr><td rowspan="1" colspan="1">
              <bold>8</bold>
            </td><td rowspan="1" colspan="1">
              <italic><tp:taxon-name><tp:taxon-name-part taxon-name-part-type="genus">Aplastodiscus</tp:taxon-name-part> <tp:taxon-name-part taxon-name-part-type="species">perviridis</tp:taxon-name-part></tp:taxon-name></italic> CFBH18119 Topotype</td><td rowspan="1" colspan="1">3.35</td><td rowspan="1" colspan="1">–</td><td rowspan="1" colspan="1">5.2</td><td rowspan="1" colspan="1">5.2</td><td rowspan="1" colspan="1">5.02</td><td rowspan="1" colspan="1">5.02</td><td rowspan="1" colspan="1">5.58</td><td rowspan="1" colspan="1">—</td><td rowspan="1" colspan="1">5.3</td><td rowspan="1" colspan="1">6.37</td><td rowspan="1" colspan="1">4.03</td><td rowspan="1" colspan="1">5.1</td></tr><tr><td rowspan="1" colspan="1">
              <bold>9</bold>
            </td><td rowspan="1" colspan="1">
              <italic><tp:taxon-name><tp:taxon-name-part taxon-name-part-type="genus">Aplastodiscus</tp:taxon-name-part> <tp:taxon-name-part taxon-name-part-type="species">perviridis</tp:taxon-name-part></tp:taxon-name></italic> CFBH7195 Santo Antônio do Pinhal, SP</td><td rowspan="1" colspan="1">3.16</td><td rowspan="1" colspan="1">–</td><td rowspan="1" colspan="1">5.39</td><td rowspan="1" colspan="1">5.39</td><td rowspan="1" colspan="1">5.2</td><td rowspan="1" colspan="1">5.2</td><td rowspan="1" colspan="1">5.76</td><td rowspan="1" colspan="1">2.23</td><td rowspan="1" colspan="1">—</td><td rowspan="1" colspan="1">6.16</td><td rowspan="1" colspan="1">4.25</td><td rowspan="1" colspan="1">0.64</td></tr><tr><td rowspan="1" colspan="1">
              <bold>10</bold>
            </td><td rowspan="1" colspan="1">
              <italic><tp:taxon-name><tp:taxon-name-part taxon-name-part-type="genus">Aplastodiscus</tp:taxon-name-part> <tp:taxon-name-part taxon-name-part-type="species">perviridis</tp:taxon-name-part></tp:taxon-name></italic> CFBHT270 São Bento do Sul, SC</td><td rowspan="1" colspan="1">2.23</td><td rowspan="1" colspan="1">–</td><td rowspan="1" colspan="1">4.83</td><td rowspan="1" colspan="1">4.83</td><td rowspan="1" colspan="1">4.65</td><td rowspan="1" colspan="1">4.65</td><td rowspan="1" colspan="1">5.02</td><td rowspan="1" colspan="1">2.79</td><td rowspan="1" colspan="1">2.42</td><td rowspan="1" colspan="1">—</td><td rowspan="1" colspan="1">2.76</td><td rowspan="1" colspan="1">5.94</td></tr><tr><td rowspan="1" colspan="1">
              <bold>11</bold>
            </td><td rowspan="1" colspan="1">
              <italic><tp:taxon-name><tp:taxon-name-part taxon-name-part-type="genus">Aplastodiscus</tp:taxon-name-part> <tp:taxon-name-part taxon-name-part-type="species">perviridis</tp:taxon-name-part></tp:taxon-name></italic> MACN37791 Misiones, Argentina</td><td rowspan="1" colspan="1">3.16</td><td rowspan="1" colspan="1">–</td><td rowspan="1" colspan="1">5.76</td><td rowspan="1" colspan="1">5.76</td><td rowspan="1" colspan="1">5.58</td><td rowspan="1" colspan="1">5.58</td><td rowspan="1" colspan="1">5.95</td><td rowspan="1" colspan="1">3.35</td><td rowspan="1" colspan="1">3.16</td><td rowspan="1" colspan="1">0.93</td><td rowspan="1" colspan="1">—</td><td rowspan="1" colspan="1">4.03</td></tr><tr><td rowspan="1" colspan="1">
              <bold>12</bold>
            </td><td rowspan="1" colspan="1">
              <italic><tp:taxon-name><tp:taxon-name-part taxon-name-part-type="genus">Aplastodiscus</tp:taxon-name-part> <tp:taxon-name-part taxon-name-part-type="species">perviridis</tp:taxon-name-part></tp:taxon-name></italic> AAG1259 Atibaia, SP</td><td rowspan="1" colspan="1">2.97</td><td rowspan="1" colspan="1">–</td><td rowspan="1" colspan="1">5.39</td><td rowspan="1" colspan="1">5.39</td><td rowspan="1" colspan="1">5.2</td><td rowspan="1" colspan="1">5.2</td><td rowspan="1" colspan="1">5.76</td><td rowspan="1" colspan="1">2.23</td><td rowspan="1" colspan="1">0.37</td><td rowspan="1" colspan="1">2.42</td><td rowspan="1" colspan="1">2.97</td><td rowspan="1" colspan="1">—</td></tr></tbody></table></table-wrap><!--PageBreak--></tp:treatment-sec><tp:treatment-sec><!--Section generated to contain objects referenced in tp:taxon-treatment.--><table-wrap id="T1" position="float" orientation="portrait"><label>Table 1.</label><caption><p>Acoustic variables of the advertisement call of topotypes <italic><tp:taxon-name><tp:taxon-name-part taxon-name-part-type="genus">Aplastodiscus</tp:taxon-name-part> <tp:taxon-name-part taxon-name-part-type="species">perviridis</tp:taxon-name-part></tp:taxon-name></italic> and <italic><tp:taxon-name><tp:taxon-name-part taxon-name-part-type="genus">Aplastodiscus</tp:taxon-name-part> <tp:taxon-name-part taxon-name-part-type="species">lutzorum</tp:taxon-name-part></tp:taxon-name></italic> sp. n. n = number of recorded males.</p></caption><table id="TID0EUOAG" rules="all"><tbody><tr><th rowspan="1" colspan="1">Call Features</th><th rowspan="1" colspan="2">
              <italic><tp:taxon-name><tp:taxon-name-part taxon-name-part-type="genus">Aplastodiscus</tp:taxon-name-part> <tp:taxon-name-part taxon-name-part-type="species">lutzorum</tp:taxon-name-part></tp:taxon-name></italic> sp. n. (n = 12)<break/> Range Mean (SD)</th><th rowspan="1" colspan="2">
              <italic><tp:taxon-name><tp:taxon-name-part taxon-name-part-type="genus">Aplastodiscus</tp:taxon-name-part> <tp:taxon-name-part taxon-name-part-type="species">perviridis</tp:taxon-name-part></tp:taxon-name></italic> (n = 5)<break/> Range Mean (SD)</th></tr><tr><td rowspan="1" colspan="1">Call Duration (seconds)</td><td rowspan="1" colspan="1">0.26–0.40</td><td rowspan="1" colspan="1">0.32 (0.05)</td><td rowspan="1" colspan="1">0.12–0.15</td><td rowspan="1" colspan="1">0.13 (0.01)</td></tr><tr><td rowspan="1" colspan="1">Higher Frequency (kHz)</td><td rowspan="1" colspan="1">2334–2647</td><td rowspan="1" colspan="1">2468 (97)</td><td rowspan="1" colspan="1">2419–2750</td><td rowspan="1" colspan="1">2519 (135)</td></tr><tr><td rowspan="1" colspan="1">Lower Frequency (kHz)</td><td rowspan="1" colspan="1">1494–1732</td><td rowspan="1" colspan="1">1595 (76)</td><td rowspan="1" colspan="1">1587–1806</td><td rowspan="1" colspan="1">1690 (82)</td></tr><tr><td rowspan="1" colspan="1">Dominant Peak (kHz)</td><td rowspan="1" colspan="1">1884–2156</td><td rowspan="1" colspan="1">2027 (79)</td><td rowspan="1" colspan="1">1981–2153</td><td rowspan="1" colspan="1">2078 (66)</td></tr><tr><td rowspan="1" colspan="1">Time to Frequency Peak (%)</td><td rowspan="1" colspan="1">49–70</td><td rowspan="1" colspan="1">61 (7)</td><td rowspan="1" colspan="1">23–38</td><td rowspan="1" colspan="1">34 (6)</td></tr><tr><td rowspan="1" colspan="1">Air temperature range</td><td rowspan="1" colspan="2">19–22 °C</td><td rowspan="1" colspan="2">16–19 °C</td></tr><tr><td rowspan="1" colspan="1">Record hour</td><td rowspan="1" colspan="2">20:00–22:00 h</td><td rowspan="1" colspan="2">20:30–21:00 h</td></tr></tbody></table></table-wrap><supplementary-material xmlns:xlink="http://www.w3.org/1999/xlink" id="S2" position="float" orientation="portrait" xlink:type="simple"><label>Supplementary material 2</label><caption><p>List of voucher specimens, GenBank accession numbers, and locality data</p></caption><p>Data type: species data</p><media xlink:href="zookeys-642-115-s002.pdf" mimetype="application" mime-subtype="pdf" position="float" orientation="portrait" xlink:type="simple" id="oo_116818.pdf"/><permissions><license xlink:type="simple"><license-p>This dataset is made available under the Open Database License (<ext-link xlink:type="simple" ext-link-type="uri" xlink:href="http://opendatacommons.org/licenses/odbl/1.0/">http://opendatacommons.org/licenses/odbl/1.0/</ext-link>). The Open Database License (ODbL) is a license agreement intended to allow users to freely share, modify, and use this Dataset while maintaining this same freedom for others, provided that the original source and author(s) are credited.</license-p></license></permissions><attrib specific-use="authors">Bianca V. M. Berneck, Ariovaldo A. Giaretta, Reuber A. Brandão, Carlos A. G. Cruz, Célio F. B. Haddad</attrib></supplementary-material></tp:treatment-sec><ref-list><ref id="B10"><mixed-citation xmlns:xlink="http://www.w3.org/1999/xlink" xlink:type="simple">
          <person-group><name name-style="western"><surname>Garcia</surname><given-names>PCA</given-names></name><name name-style="western"><surname>Caramaschi</surname><given-names>U</given-names></name><name name-style="western"><surname>Kwet</surname><given-names>A</given-names></name></person-group> (<year>2001</year>) <article-title>O status taxonômico de <italic><tp:taxon-name><tp:taxon-name-part taxon-name-part-type="genus">Hyla</tp:taxon-name-part> <tp:taxon-name-part taxon-name-part-type="species">cochranae</tp:taxon-name-part></tp:taxon-name></italic> e recaracterização de <italic><tp:taxon-name><tp:taxon-name-part taxon-name-part-type="genus">Aplastodiscus</tp:taxon-name-part></tp:taxon-name></italic> A.</article-title> <source>Lutz (<tp:taxon-name><tp:taxon-name-part taxon-name-part-type="order">Anura</tp:taxon-name-part></tp:taxon-name>, <tp:taxon-name><tp:taxon-name-part taxon-name-part-type="family">Hylidae</tp:taxon-name-part></tp:taxon-name>) Revista Brasileira de Zoologia</source> <volume>18</volume>: <fpage>1197</fpage>–<lpage>1218</lpage>. <ext-link xlink:type="simple" ext-link-type="doi" xlink:href="10.1590/S0101-81752001000400015">http://dx.doi.org/10.1590/S0101-81752001000400015</ext-link></mixed-citation></ref><ref id="B1"><mixed-citation xmlns:xlink="http://www.w3.org/1999/xlink" xlink:type="simple">
          <person-group><name name-style="western"><surname>Bastos</surname><given-names>RP</given-names></name><name name-style="western"><surname>Motta</surname><given-names>JAO</given-names></name><name name-style="western"><surname>Lima</surname><given-names>LP</given-names></name><name name-style="western"><surname>Guimarães</surname><given-names>LDA</given-names></name></person-group> (<year>2003</year>) <source>Anfíbios da Floresta Nacional de Silvânia, Estado de Goiás.</source> <publisher-name>Goiânia</publisher-name>, <publisher-loc>Brazil</publisher-loc>, <size units="page">29 pp</size>.</mixed-citation></ref><ref id="B18"><mixed-citation xmlns:xlink="http://www.w3.org/1999/xlink" xlink:type="simple">
          <person-group><name name-style="western"><surname>Morais</surname><given-names>AR</given-names></name><name name-style="western"><surname>Bastos</surname><given-names>RP</given-names></name><name name-style="western"><surname>Vieira</surname><given-names>R</given-names></name><name name-style="western"><surname>Signorelli</surname><given-names>L</given-names></name></person-group> (<year>2012</year>) <article-title>Herpetofauna da Floresta Nacional de Silvânia, um remanescente de Cerrado no Brasil Central.</article-title> <source>Neotropical Biology and Conservation</source> <volume>7</volume>: <fpage>114</fpage>–<lpage>121</lpage>. <ext-link xlink:type="simple" ext-link-type="doi" xlink:href="10.4013/nbc.2012.72.05">https://doi.org/10.4013/nbc.2012.72.05</ext-link></mixed-citation></ref><ref id="B28"><mixed-citation xmlns:xlink="http://www.w3.org/1999/xlink" xlink:type="simple">
          <person-group><name name-style="western"><surname>Valdujo</surname><given-names>PH</given-names></name><name name-style="western"><surname>Silvano</surname><given-names>DL</given-names></name><name name-style="western"><surname>Colli</surname><given-names>G</given-names></name><name name-style="western"><surname>Martins</surname><given-names>M</given-names></name></person-group> (<year>2012</year>) <article-title>Anuran species composition and distribution patterns in Brazilian Cerrado, a Neotropical hotspot.</article-title> <source>South American Journal of Herpetology</source> <volume>7</volume>: <fpage>63</fpage>–<lpage>78</lpage>. <ext-link xlink:type="simple" ext-link-type="doi" xlink:href="10.2994/057.007.0209">http://dx.doi.org/10.2994/057.007.0209</ext-link></mixed-citation></ref><ref id="B22"><mixed-citation xmlns:xlink="http://www.w3.org/1999/xlink" xlink:type="simple">
          <person-group><name name-style="western"><surname>Santoro</surname><given-names>GRCC</given-names></name><name name-style="western"><surname>Brandão</surname><given-names>RA</given-names></name></person-group> (<year>2014</year>) <article-title>Reproductive modes, habitat use, and richness of anurans from Chapada dos Veadeiros, central Brazil.</article-title> <source>North-Western Journal of Zoology</source> <volume>10</volume>: <fpage>365</fpage>–<lpage>373</lpage>. <ext-link xlink:type="simple" ext-link-type="uri" xlink:href="http://biozoojournals.ro/nwjz/content/v10n2.html">http://biozoojournals.ro/nwjz/content/v10n2.html</ext-link></mixed-citation></ref><ref id="B2"><mixed-citation xmlns:xlink="http://www.w3.org/1999/xlink" xlink:type="simple">
          <person-group><name name-style="western"><surname>Berneck</surname><given-names>BVM</given-names></name><name name-style="western"><surname>Haddad</surname><given-names>CFB</given-names></name><name name-style="western"><surname>Lyra</surname><given-names>ML</given-names></name><name name-style="western"><surname>Cruz</surname><given-names>CAG</given-names></name><name name-style="western"><surname>Faivovich</surname><given-names>J</given-names></name></person-group> (<year>2016</year>) <article-title>The Green Clade Grows: a phylogenetic analysis of <italic><tp:taxon-name><tp:taxon-name-part taxon-name-part-type="genus">Aplastodiscus</tp:taxon-name-part></tp:taxon-name></italic> (<tp:taxon-name><tp:taxon-name-part taxon-name-part-type="order">Anura</tp:taxon-name-part></tp:taxon-name>; <tp:taxon-name><tp:taxon-name-part taxon-name-part-type="family">Hylidae</tp:taxon-name-part></tp:taxon-name>).</article-title> <source>Molecular Phylogenetics and Evolution</source> <volume>97</volume>: <fpage>213</fpage>–<lpage>223</lpage>. <ext-link xlink:type="simple" ext-link-type="doi" xlink:href="10.1016/j.ympev.2015.11.014">https://doi.org/10.1016/j.ympev.2015.11.014</ext-link></mixed-citation></ref><ref id="B4"><mixed-citation xmlns:xlink="http://www.w3.org/1999/xlink" xlink:type="simple">
          <person-group><name name-style="western"><surname>Brandão</surname><given-names>RA</given-names></name><name name-style="western"><surname>Araujo</surname><given-names>AFB</given-names></name></person-group> (<year>2002</year>) <article-title>A herpetofauna da Estação Ecológica de Águas Emendadas.</article-title> In: <person-group><name name-style="western"><surname>Marinho-Filho</surname><given-names>JS</given-names></name><name name-style="western"><surname>Rodrigues</surname><given-names>FC</given-names></name><name name-style="western"><surname>Guimarães</surname><given-names>MM</given-names></name></person-group> (<role>Eds</role>) <source>Vertebrados da Estação Ecológica de Águas Emendadas, História Natural e Ecologia em um Fragmento de Cerrado do Brasil Central</source>. <publisher-loc>Brasília</publisher-loc>, <size units="page">92 pp</size>.</mixed-citation></ref></ref-list></tp:taxon-treatment>
